# Supplementary material for: Maternal Antioxidant Levels in Pregnancy and Risk of Preeclampsia and Small for Gestational Age Birth: A Systematic Review and Meta-Analysis
Source: PLoS One. 2015 Aug 6;10(8):e0135192. doi: 10.1371/journal.pone.0135192 (PMC4527773; doi:10.1371/journal.pone.0135192)
Supplement: S1 Text — (TXT) [file pone.0135192.s004.txt]

S3 Text. META-ANALYSIS OUTPUT WITH INDIVIDUAL STUDY SMDs

RETINOL
************************************************************************

SGA vs. AGA / Retinol / Third Trimester

           Study     |     SMD   [95% Conf. Interval]     % Weight
---------------------+---------------------------------------------------
Agarwal              | -0.040      -0.546     0.466         33.55
Saker                | -0.170      -0.564     0.223         34.68
Ortega-Senovilla     |  1.698       1.041     2.355         31.77
---------------------+---------------------------------------------------
D+L pooled SMD       |  0.467      -0.556     1.490        100.00
---------------------+---------------------------------------------------

  Heterogeneity chi-squared =  24.24 (d.f. = 2) p = 0.000
  I-squared (variation in SMD attributable to heterogeneity) =  91.7%
  Estimate of between-study variance Tau-squared =  0.7450

  Test of SMD=0 : z=   0.89 p = 0.371


ALL PE / Retinol / Third Trimester 

           Study     |     SMD   [95% Conf. Interval]     % Weight
---------------------+---------------------------------------------------
Basu                 | -0.619      -1.009    -0.228          9.03
Jendryczko           | -4.348      -6.019    -2.677          3.22
Ziari                | -1.231      -1.991    -0.472          7.00
Panburana            | -0.486      -0.867    -0.105          9.07
Azar                 |  0.072      -0.500     0.644          8.07
Zhang                | -0.264      -0.494    -0.035          9.69
Williams             |  0.429       0.220     0.639          9.75
Islam                | -0.265      -0.654     0.125          9.03
Kaur                 | -0.739      -1.064    -0.415          9.33
Kolusari             | -0.988      -1.415    -0.562          8.85
Suhail               | -0.915      -1.552    -0.278          7.70
Elsen                |  0.449       0.110     0.787          9.27
---------------------+---------------------------------------------------
D+L pooled SMD       | -0.513      -0.877    -0.150        100.00
---------------------+---------------------------------------------------

  Heterogeneity chi-squared = 115.95 (d.f. = 11) p = 0.000
  I-squared (variation in SMD attributable to heterogeneity) =  90.5%
  Estimate of between-study variance Tau-squared =  0.3417

  Test of SMD=0 : z=   2.77 p = 0.006

Mild PE / Retinol / Third Trimester 

           Study     |     SMD   [95% Conf. Interval]     % Weight
---------------------+---------------------------------------------------
Panburana            | -0.370      -0.812     0.071         32.81
Kaur                 |  0.402       0.011     0.794         34.68
Elsen                | -0.301      -0.751     0.148         32.51
---------------------+---------------------------------------------------
D+L pooled SMD       | -0.080      -0.584     0.424        100.00
---------------------+---------------------------------------------------

  Heterogeneity chi-squared =   8.35 (d.f. = 2) p = 0.015
  I-squared (variation in SMD attributable to heterogeneity) =  76.0%
  Estimate of between-study variance Tau-squared =  0.1506

  Test of SMD=0 : z=   0.31 p = 0.756


Severe PE / Retinol / Third Trimester

           Study     |     SMD   [95% Conf. Interval]     % Weight
---------------------+---------------------------------------------------
Ziari                | -1.616      -2.630    -0.602         14.89
Panburana            | -0.615      -1.131    -0.100         16.98
Islam                | -0.241      -0.675     0.192         17.23
Kaur                 | -1.786      -2.192    -1.379         17.30
Suhail               | -0.915      -1.552    -0.278         16.55
Elsen                |  1.333       0.839     1.827         17.05
---------------------+---------------------------------------------------
D+L pooled SMD       | -0.620      -1.581     0.341        100.00
---------------------+---------------------------------------------------

  Heterogeneity chi-squared =  98.81 (d.f. = 5) p = 0.000
  I-squared (variation in SMD attributable to heterogeneity) =  94.9%
  Estimate of between-study variance Tau-squared =  1.3466

  Test of SMD=0 : z=   1.26 p = 0.206


VITAMIN C 
************************************************************************

ALL PE / Vitamin C / Third Trimester 

           Study     |     SMD   [95% Conf. Interval]     % Weight
---------------------+---------------------------------------------------
Sharma               |  0.353       0.008     0.697          3.74
Mikhail              | -0.794      -1.281    -0.307          3.54
Uotila               |  0.181      -0.702     1.064          2.84
Ozan                 | -0.193      -0.734     0.347          3.45
Bowen                | -0.690      -1.154    -0.226          3.58
Mutlu-Turkoglu       |  0.213      -0.570     0.996          3.02
Madazli              | -1.608      -2.300    -0.916          3.19
Sagol                | -1.288      -1.866    -0.710          3.39
Kharb                | -0.153      -0.660     0.354          3.51
Panburana            | -1.009      -1.407    -0.610          3.67
Bowen                | -0.043      -0.568     0.481          3.48
Chappell             | -0.843      -1.439    -0.247          3.36
Islam                |  0.458       0.066     0.851          3.68
Llurba               | -0.612      -1.069    -0.154          3.59
Harma                | -0.837      -1.476    -0.199          3.29
Mohanty              | -0.596      -1.124    -0.068          3.47
Noyan                |  0.649       0.067     1.231          3.38
Sharma               |  0.798       0.391     1.206          3.66
Dehghan              | -0.152      -0.492     0.188          3.75
Howlader             | -2.878      -3.704    -2.053          2.94
Dirican              | -0.519      -1.060     0.021          3.45
Kaur                 |  0.070      -0.245     0.386          3.78
Mehendale            | -0.658      -1.034    -0.282          3.70
Nilar                | -4.262      -5.050    -3.474          3.01
Suhail               | -1.046      -1.693    -0.400          3.27
Wikstrom (early)     | -0.280      -0.906     0.346          3.31
Wikstrom (late)      |  0.269      -0.370     0.909          3.28
Ipken                | -1.321      -1.663    -0.978          3.75
Kiondo               | -0.238      -0.405    -0.072          3.92
---------------------+---------------------------------------------------
D+L pooled SMD       | -0.556      -0.834    -0.278        100.00
---------------------+---------------------------------------------------

  Heterogeneity chi-squared = 307.35 (d.f. = 28) p = 0.000
  I-squared (variation in SMD attributable to heterogeneity) =  90.9%
  Estimate of between-study variance Tau-squared =  0.5077

  Test of SMD=0 : z=   3.91 p = 0.000


Mild PE / Vitamin C / Third Trimester 

           Study     |     SMD   [95% Conf. Interval]     % Weight
---------------------+---------------------------------------------------
Sharma               |  0.040      -0.564     0.644          8.86
Mikhail              | -0.728      -1.263    -0.193          9.40
Ozan                 |  0.000      -0.683     0.683          8.25
Bowen                | -0.652      -1.280    -0.024          8.67
Sagol                | -0.894      -1.692    -0.097          7.40
Panburana            | -0.711      -1.161    -0.260         10.05
Llurba               | -0.831      -1.463    -0.200          8.65
Mohanty              | -0.569      -1.121    -0.017          9.27
Sharma               |  0.804       0.374     1.233         10.20
Dirican              | -0.347      -0.965     0.270          8.76
Kaur                 |  0.133      -0.256     0.521         10.50
---------------------+---------------------------------------------------
D+L pooled SMD       | -0.318      -0.667     0.030        100.00
---------------------+---------------------------------------------------

  Heterogeneity chi-squared =  43.98 (d.f. = 10) p = 0.000
  I-squared (variation in SMD attributable to heterogeneity) =  77.3%
  Estimate of between-study variance Tau-squared =  0.2617

  Test of SMD=0 : z=   1.79 p = 0.074


Severe PE / Vitamin C / Third Trimester 

           Study     |     SMD   [95% Conf. Interval]     % Weight
---------------------+---------------------------------------------------
Sharma               |  0.438       0.062     0.814          7.59
Mikhail              | -0.929      -1.704    -0.154          6.00
Ozan                 | -0.326      -0.918     0.266          6.77
Bowen                | -0.622      -1.128    -0.116          7.12
Sagol                | -1.375      -2.034    -0.717          6.49
Panburana            | -1.568      -2.131    -1.005          6.89
Bowen                | -0.150      -1.030     0.730          5.56
Islam                |  0.233      -0.200     0.666          7.39
Llurba               | -0.552      -1.088    -0.017          7.00
Mohanty              | -0.504      -1.231     0.223          6.20
Noyan                |  1.045       0.254     1.837          5.93
Sharma               |  0.801       0.076     1.525          6.21
Dirican              | -0.764      -1.400    -0.129          6.59
Kaur                 |  0.026      -0.318     0.371          7.69
Suhail               | -1.046      -1.693    -0.400          6.54
---------------------+---------------------------------------------------
D+L pooled SMD       | -0.352      -0.715     0.010        100.00
---------------------+---------------------------------------------------

  Heterogeneity chi-squared =  85.91 (d.f. = 14) p = 0.000
  I-squared (variation in SMD attributable to heterogeneity) =  83.7%
  Estimate of between-study variance Tau-squared =  0.4140

  Test of SMD=0 : z=   1.91 p = 0.057


VITAMIN E
************************************************************************

ALL PE / Vitamin E / Third Trimester 

           Study     |     SMD   [95% Conf. Interval]     % Weight
---------------------+---------------------------------------------------
Jendryczko           | -4.150      -5.767    -2.533          1.65
Uotila               |  0.695       0.151     1.240          2.96
Mikhail              | -0.515      -0.992    -0.039          3.03
Uotila               |  0.335      -0.552     1.223          2.54
Schiff               |  0.752       0.390     1.113          3.14
Ziari                | -1.036      -1.777    -0.295          2.73
Bowen                | -0.048      -0.500     0.403          3.06
Morris               |  0.014      -0.822     0.850          2.60
Gratacos             | -0.865      -1.323    -0.406          3.05
Madazli              | -2.264      -3.037    -1.491          2.69
Sagol                | -0.413      -0.944     0.119          2.98
Yanik                | -1.821      -2.440    -1.201          2.88
Akyol                | -1.161      -1.816    -0.507          2.83
Kharb                | -2.576      -3.266    -1.886          2.79
Panburana            | -0.600      -0.984    -0.217          3.12
Azar                 | -0.129      -0.701     0.444          2.93
Bowen                | -0.457      -0.988     0.075          2.98
Zhang                |  0.374       0.144     0.604          3.23
Serdar               | -1.504      -1.877    -1.130          3.13
Williams             |  0.511       0.300     0.721          3.24
Islam                | -0.004      -0.393     0.384          3.12
Llurba               |  0.118      -0.330     0.566          3.06
Mohanty              | -0.366      -0.888     0.156          2.99
Dirican              |  0.501      -0.039     1.041          2.97
Kaur                 |  1.487       1.136     1.838          3.15
Kolusari             | -0.680      -1.094    -0.266          3.09
Mehendale            | -0.563      -0.936    -0.189          3.13
Nilar                | -1.255      -1.732    -0.779          3.03
Suhail               | -0.553      -1.170     0.064          2.88
Wikstrom (early)     |  0.085      -0.538     0.708          2.87
Wikstrom (late)      |  0.135      -0.502     0.773          2.85
Roland               |  0.550       0.030     1.070          2.99
Elsen                |  0.062      -0.275     0.399          3.16
Ipken                | -1.196      -1.533    -0.859          3.16
---------------------+---------------------------------------------------
D+L pooled SMD       | -0.424      -0.718    -0.129        100.00
---------------------+---------------------------------------------------

  Heterogeneity chi-squared = 476.08 (d.f. = 33) p = 0.000
  I-squared (variation in SMD attributable to heterogeneity) =  93.1%
  Estimate of between-study variance Tau-squared =  0.6850

  Test of SMD=0 : z=   2.82 p = 0.005


Mild PE / Vitamin E / Third Trimester 

           Study     |     SMD   [95% Conf. Interval]     % Weight
---------------------+---------------------------------------------------
Uotila               |  0.433      -0.194     1.061          8.31
Mikhail              | -0.360      -0.875     0.156          8.53
Schiff               |  0.445      -0.090     0.980          8.49
Bowen                |  0.266      -0.350     0.882          8.33
Sagol                | -0.148      -0.921     0.625          7.97
Akyol                | -2.513      -3.454    -1.571          7.54
Panburana            | -0.313      -0.754     0.127          8.66
Llurba               |  0.205      -0.403     0.814          8.35
Mohanty              | -0.422      -0.970     0.125          8.47
Dirican              |  0.368      -0.250     0.985          8.33
Kaur                 |  3.309       2.710     3.908          8.37
Elsen                | -0.474      -0.925    -0.024          8.65
---------------------+---------------------------------------------------
D+L pooled SMD       |  0.085      -0.552     0.721        100.00
---------------------+---------------------------------------------------

  Heterogeneity chi-squared = 160.24 (d.f. = 11) p = 0.000
  I-squared (variation in SMD attributable to heterogeneity) =  93.1%
  Estimate of between-study variance Tau-squared =  1.1670

  Test of SMD=0 : z=   0.26 p = 0.794

Severe PE / Vitamin E / Third Trimester 

           Study     |     SMD   [95% Conf. Interval]     % Weight
---------------------+---------------------------------------------------
Uotila               |  1.044       0.404     1.684          5.87
Mikhail              | -0.872      -1.688    -0.056          5.44
Schiff               |  0.918       0.498     1.338          6.33
Ziari                | -1.309      -2.282    -0.337          5.03
Bowen                | -0.213      -0.708     0.282          6.19
Sagol                | -0.573      -1.181     0.035          5.95
Yanik                | -1.438      -2.155    -0.721          5.69
Akyol                | -1.131      -1.893    -0.369          5.58
Panburana            | -1.014      -1.545    -0.484          6.12
Bowen                | -0.273      -1.154     0.609          5.27
Islam                | -0.161      -0.594     0.271          6.31
Llurba               |  0.107      -0.419     0.632          6.13
Mohanty              | -0.180      -0.897     0.537          5.69
Dirican              |  0.661       0.032     1.291          5.90
Kaur                 |  1.517       1.126     1.907          6.38
Suhail               | -0.553      -1.170     0.064          5.93
Elsen                |  0.680       0.192     1.167          6.20
---------------------+---------------------------------------------------
D+L pooled SMD       | -0.131      -0.566     0.304        100.00
---------------------+---------------------------------------------------

  Heterogeneity chi-squared = 153.37 (d.f. = 16) p = 0.000
  I-squared (variation in SMD attributable to heterogeneity) =  89.6%
  Estimate of between-study variance Tau-squared =  0.7315

  Test of SMD=0 : z=   0.59 p = 0.554


ALPHA-TOCOPHEROL
************************************************************************

ALL PE  / Alpha-Tocopherol / Third Trimester 

           Study     |     SMD   [95% Conf. Interval]     % Weight
---------------------+---------------------------------------------------
Mikhail              | -0.515      -0.992    -0.039          6.74
Ziari                | -1.036      -1.777    -0.295          5.54
Gratacos             | -0.865      -1.323    -0.406          6.82
Madazli              | -2.264      -3.037    -1.491          5.40
Sagol                | -0.413      -0.944     0.119          6.50
Panburana            | -0.600      -0.984    -0.217          7.12
Azar                 | -0.129      -0.701     0.444          6.31
Zhang                |  0.374       0.144     0.604          7.64
Williams             |  0.511       0.300     0.721          7.69
Islam                | -0.004      -0.393     0.384          7.11
Llurba               |  0.118      -0.330     0.566          6.86
Kolusari             | -0.680      -1.094    -0.266          7.01
Mehendale            | -0.563      -0.936    -0.189          7.17
Wikstrom (early)     |  0.085      -0.538     0.708          6.08
Wikstrom (late)      |  0.135      -0.502     0.773          6.02
---------------------+---------------------------------------------------
D+L pooled SMD       | -0.350      -0.666    -0.034        100.00
---------------------+---------------------------------------------------

  Heterogeneity chi-squared = 121.32 (d.f. = 14) p = 0.000
  I-squared (variation in SMD attributable to heterogeneity) =  88.5%
  Estimate of between-study variance Tau-squared =  0.3274

  Test of SMD=0 : z=   2.17 p = 0.030

Mild PE  / Alpha-Tocopherol / Third Trimester 

           Study     |     SMD   [95% Conf. Interval]     % Weight
---------------------+---------------------------------------------------
Mikhail              | -0.360      -0.875     0.156         28.31
Sagol                | -0.148      -0.921     0.625         12.59
Panburana            | -0.313      -0.754     0.127         38.75
Llurba               |  0.205      -0.403     0.814         20.34
---------------------+---------------------------------------------------
D+L pooled SMD       | -0.200      -0.474     0.074        100.00
---------------------+---------------------------------------------------

  Heterogeneity chi-squared =   2.34 (d.f. = 3) p = 0.504
  I-squared (variation in SMD attributable to heterogeneity) =   0.0%
  Estimate of between-study variance Tau-squared =  0.0000

  Test of SMD=0 : z=   1.43 p = 0.153


Severe PE  / Alpha-Tocopherol / Third Trimester 

           Study     |     SMD   [95% Conf. Interval]     % Weight
---------------------+---------------------------------------------------
Mikhail              | -0.872      -1.688    -0.056         13.37
Ziari                | -1.309      -2.282    -0.337         11.06
Sagol                | -0.573      -1.181     0.035         17.16
Panburana            | -1.014      -1.545    -0.484         18.75
Islam                | -0.161      -0.594     0.271         20.80
Llurba               |  0.107      -0.419     0.632         18.85
---------------------+---------------------------------------------------
D+L pooled SMD       | -0.563      -0.987    -0.140        100.00
---------------------+---------------------------------------------------

  Heterogeneity chi-squared =  14.53 (d.f. = 5) p = 0.013
  I-squared (variation in SMD attributable to heterogeneity) =  65.6%
  Estimate of between-study variance Tau-squared =  0.1756

  Test of SMD=0 : z=   2.61 p = 0.009


LIPID-ADJUSTED ALPHA-TOCOPHEROL
************************************************************************

ALL PE / Lipid-Adjusted Alpha-Tocopherol / Third Trimester 

           Study     |     SMD   [95% Conf. Interval]     % Weight
---------------------+---------------------------------------------------
Gratacos             | -0.746      -1.199    -0.292         14.57
Panburana            | -0.550      -0.932    -0.167         15.44
Zhang                |  0.359       0.128     0.589         17.05
Llurba               |  0.593       0.136     1.050         14.52
Wikstrom (early)     |  0.264      -0.362     0.890         12.37
Wikstrom (late)      |  0.106      -0.531     0.743         12.22
Roland               |  0.177      -0.335     0.688         13.83
---------------------+---------------------------------------------------
D+L pooled SMD       |  0.024      -0.367     0.414        100.00
---------------------+---------------------------------------------------

  Heterogeneity chi-squared =  34.09 (d.f. = 6) p = 0.000
  I-squared (variation in SMD attributable to heterogeneity) =  82.4%
  Estimate of between-study variance Tau-squared =  0.2188

  Test of SMD=0 : z=   0.12 p = 0.905


Mild PE / Lipid-Adjusted Alpha-Tocopherol / Third Trimester 


Severe PE / Lipid-Adjusted Alpha-Tocopherol / Third Trimester 


OTHER ANTIOXIDANTS META-ANALYZED
************************************************************************

ALL PE / Alpha-Carotene/ Third Trimester 

           Study     |     SMD   [95% Conf. Interval]     % Weight
---------------------+---------------------------------------------------
Palan                | -0.182      -1.041     0.676          3.10
Zhang                |  0.000      -0.228     0.228         43.69
Williams             |  0.000      -0.207     0.207         53.21
---------------------+---------------------------------------------------
D+L pooled SMD       | -0.006      -0.157     0.145        100.00
---------------------+---------------------------------------------------

  Heterogeneity chi-squared =   0.17 (d.f. = 2) p = 0.919
  I-squared (variation in SMD attributable to heterogeneity) =   0.0%
  Estimate of between-study variance Tau-squared =  0.0000

  Test of SMD=0 : z=   0.07 p = 0.942


ALL PE / Beta-Carotene/ Third Trimester 

           Study     |     SMD   [95% Conf. Interval]     % Weight
---------------------+---------------------------------------------------
Jendryczko           | -1.536      -2.550    -0.523          6.94
Mikhail              | -0.206      -0.676     0.264         15.35
Ziari                | -1.357      -2.130    -0.584          9.80
Palan                | -0.845      -1.487    -0.203         11.93
Zhang                |  0.017      -0.211     0.246         20.55
Williams             | -0.161      -0.369     0.046         20.94
Roland               |  0.000      -0.510     0.510         14.49
---------------------+---------------------------------------------------
D+L pooled SMD       | -0.402      -0.722    -0.083        100.00
---------------------+---------------------------------------------------

  Heterogeneity chi-squared =  23.28 (d.f. = 6) p = 0.001
  I-squared (variation in SMD attributable to heterogeneity) =  74.2%
  Estimate of between-study variance Tau-squared =  0.1159

  Test of SMD=0 : z=   2.47 p = 0.014


ALL PE / Total-Carotene/ Third Trimester 

           Study     |     SMD   [95% Conf. Interval]     % Weight
---------------------+---------------------------------------------------
Basu                 | -0.695      -1.088    -0.302         25.89
Mohindra             | -0.724      -1.170    -0.277         25.06
Serdar               | -1.865      -2.260    -1.470         25.86
Dirican              | -0.936      -1.494    -0.378         23.19
---------------------+---------------------------------------------------
D+L pooled SMD       | -1.061      -1.652    -0.469        100.00
---------------------+---------------------------------------------------

  Heterogeneity chi-squared =  21.56 (d.f. = 3) p = 0.000
  I-squared (variation in SMD attributable to heterogeneity) =  86.1%
  Estimate of between-study variance Tau-squared =  0.3116

  Test of SMD=0 : z=   3.51 p = 0.000


ALL PE / Lycopene / Third Trimester 

           Study     |     SMD   [95% Conf. Interval]     % Weight
---------------------+---------------------------------------------------
Palan                | -0.853      -1.495    -0.211         23.94
Zhang                | -0.071      -0.300     0.157         25.99
Williams             |  0.082      -0.125     0.289         26.05
Sharma               | -3.517      -4.146    -2.888         24.02
---------------------+---------------------------------------------------
D+L pooled SMD       | -1.046      -2.091    -0.001        100.00
---------------------+---------------------------------------------------

  Heterogeneity chi-squared = 118.94 (d.f. = 3) p = 0.000
  I-squared (variation in SMD attributable to heterogeneity) =  97.5%
  Estimate of between-study variance Tau-squared =  1.0797

  Test of SMD=0 : z=   1.96 p = 0.050


ALL PE / Lutein / Third Trimester 

           Study     |     SMD   [95% Conf. Interval]     % Weight
---------------------+---------------------------------------------------
Azar                 |  0.000      -0.572     0.572         16.10
Zhang                |  0.099      -0.129     0.328         40.86
Williams             | -0.256      -0.464    -0.049         43.04
---------------------+---------------------------------------------------
D+L pooled SMD       | -0.070      -0.340     0.200        100.00
---------------------+---------------------------------------------------

  Heterogeneity chi-squared =   5.19 (d.f. = 2) p = 0.075
  I-squared (variation in SMD attributable to heterogeneity) =  61.5%
  Estimate of between-study variance Tau-squared =  0.0329

  Test of SMD=0 : z=   0.51 p = 0.613
